# Supplementary material for: Estimation of Lead Exposure Intensity by Industry Using Nationwide Exposure Databases in Korea
Source: Saf Health Work. 2021 Jul 17;12(4):439–44. doi: 10.1016/j.shaw.2021.07.008 (PMC8640577; doi:10.1016/j.shaw.2021.07.008)
Supplement: Multimedia component 1 [file mmc1.xlsx]

## Sheet: Supplemental Table 1
		Airborne lead											Blood lead
		Censoring rate			Simple replacement					Maximum likelihood estimation			Censoring rate			Simple replacement					Maxinum likelihood estimation
SIC	Explanation	Censored	Total	Rate (%)	AM	SD	GM	GSD	X95	GM	GSD	X95	Censored	Total	Rate (%)	AM	SD	GM	GSD	X95	GM	GSD	X95
062	Mining of Non-ferrous Metal Ores	0	8	0	11.6875	11.1872	8.40293	2.27185	30.455	8.40293	2.27185	32.4059	0	30	0	15.6813	6.66481	14.2407	1.59248	26.23	14.2407	1.59248	30.6136
105	Manufacture of Dairy Products and edible Ice Cakes	12	14	85.7143	1.10357	0.539053	1.02864	1.41321	2.2095	1.11896	1.56669	2.34172	0	4	0	1.6625	0.440785	1.62084	1.29425	2.173	1.62084	1.29425	2.47738
107	Manufacture of Other Food Products	28	31	90.3226	1.48065	1.81226	1.09572	1.84353	6.65	2.04468	1.01644	2.10026	1	59	1.69492	2.32076	1.49507	1.99671	1.7128	5.4574	2.01305	1.67152	4.68639
162	Manufacture of Wood Products	9	12	75	1.61667	1.52663	1.26186	1.90582	4.36	0.931308	2.74863	4.91333	1	22	4.54545	8.506	8.86109	4.37129	3.56602	26.605	4.39461	3.44551	33.6221
179	Manufacture of Other Paper and Paperboard Products	15	18	83.3333	1.26667	0.904889	1.09917	1.60831	3.615	0.788659	2.38397	3.29227	1	12	8.33333	1.82258	1.09573	1.58791	1.74769	3.4905	1.65519	1.55998	3.43953
181	Printing and Service Activities Related to Printing	22	25	88	2.156	3.9974	1.19409	2.25977	11.24	0.0566979	19.912	7.76999	1	15	6.66667	1.73267	1.13862	1.46329	1.80186	3.981	1.50607	1.677	3.52509
201	Manufacture of Basic Chemicals	77	145	53.1034	4.402	5.12838	2.34167	3.03597	16.88	1.80159	4.42801	20.8245	5	271	1.84502	6.93831	7.98624	3.97468	2.86419	23.857	3.9918	2.83795	22.197
203	Manufacture of Synthetic Rubber and of Plastics in Primary Forms	150	176	85.2273	2.20511	6.1829	1.17405	2.09539	5.85	0.188502	8.62714	6.52649	17	426	3.99061	3.11486	2.88614	2.4218	1.97288	8.4235	2.4634	1.89792	7.06744
204	Manufacture of Other Chemical Products	765	940	81.383	1.51897	1.94637	1.16134	1.78752	4.5	0.613203	3.3611	4.5039	53	1298	4.0832	5.0526	4.94746	3.41809	2.44261	15.976	3.46428	2.37675	14.3897
211	Manufacture of Medicinal Chemicals, Antibiotics and Biological Products	85	92	92.3913	1.09696	0.755766	0.992948	1.43288	2.485	0.302833	3.49445	2.37127	9	197	4.56853	2.34396	1.31206	2.02353	1.75373	4.944	2.06927	1.65882	4.75724
212	Manufacture of Medicaments	84	88	95.4545	1.01295	0.539741	0.954894	1.31897	0.9	0.189822	3.81066	1.71399	182	309	58.8997	0.95621	0.813644	0.727367	2.00551	2.6674	0.723283	2.23133	2.70798
213	Manufacture of Pharmaceutical Goods Other Than Medicaments	9	14	64.2857	1.75571	1.56404	1.38053	1.91765	4.515	1.35524	2.13852	4.73155	1	40	2.5	3.08562	1.68247	2.64758	1.79502	5.81	2.6807	1.72143	6.55018
222	Manufacture of Plastic Products	355	485	73.1959	3.16831	5.9112	1.536	2.66417	14.622	0.553984	7.18713	14.2038	3	358	0.837989	7.65662	7.21739	5.17534	2.46232	22.594	5.1911	2.44096	22.529
231	Manufacture of Glass and Glass Products	67	74	90.5405	1.59054	2.61818	1.08754	1.87061	6.075	0.0649347	12.8514	4.33051	0	26	0	3.21815	1.46839	2.90608	1.60165	6.04975	2.90608	1.60165	6.30658
232	Manufacture of Ceramic Ware	55	59	93.2203	1.29136	1.58292	1.02694	1.65088	4.199	0.0433073	12.4361	2.73625	0	34	0	2.94091	1.23456	2.75749	1.41541	4.89295	2.75749	1.41541	4.88309
233	Manufacture of Cement, Lime and Plaster and Its Products	41	47	87.234	2.17447	6.12555	1.14101	2.07745	4.76	0.122085	10.6129	5.94301	0	3	0	9.83333	9.35111	6.32304	3.58767	18.79	6.32304	3.58767	51.7023
239	Manufacture of Other Non-metallic Mineral Products	34	49	69.3878	5.55469	18.2622	1.71092	3.14054	13.592	0.614198	8.5824	21.0842	19	743	2.5572	7.22481	4.72048	5.6921	2.15388	16.279	5.76023	2.07481	19.1347
241	Manufacture of Basic Iron and Steel	611	990	61.7172	3.33168	4.80221	1.80771	2.68544	13.055	1.20775	4.44035	14.0243	1365	6965	19.598	2.01317	2.56741	1.41983	2.19976	5.008	1.49975	2.06367	4.93805
242	Manufacture of Basic Precious and Non-ferrous Metals	380	821	46.285	5.96898	8.88294	2.79012	3.32939	21.85	2.28223	4.5539	27.625	42	3472	1.20968	10.7021	9.01934	7.44415	2.47711	28.4003	7.48023	2.44278	32.5034
243	Cast of Metals	192	353	54.3909	6.59762	11.0401	2.49069	3.66203	32.54	1.55211	6.61558	34.7246	5	206	2.42718	8.19695	9.00498	4.91173	2.77833	26.015	4.94615	2.73199	25.8352
251	Manufacture of Structural Metal Products, Tanks, Reservoirs and Steam Generators	119	741	16.0594	11.6799	8.57552	7.57107	3.05122	23.1	7.82468	2.90508	45.2161	0	63	0	6.04319	4.97974	4.89002	1.86795	16.2865	4.89002	1.86795	13.6667
252	Manufacture of Weapons and Ammunition	16	20	80	1.23	0.696684	1.10629	1.53445	2.53	1.17333	1.69543	2.7961	0	8	0	9.62875	9.32994	6.86697	2.3367	24.1425	6.86697	2.3367	27.7372
259	Manufacture of Other Metal Products; Metal Working Service Activities	414	577	71.7504	2.60882	4.14387	1.48052	2.41756	11.56	0.725544	5.07702	10.5024	81	870	9.31034	4.38085	4.27159	3.11107	2.41266	10.4537	3.21454	2.25823	12.2749
261	Manufacture of Semiconductor	331	357	92.7171	1.17356	1.42913	1.00006	1.50123	2.6	0.167442	5.13713	2.47113	1176	1988	59.1549	1.02231	0.970334	0.747203	2.08904	2.89715	0.708371	2.44374	3.08004
262	Manufacture of Electronic Components	1527	1743	87.6076	1.38092	1.9348	1.07969	1.68922	3.9967	0.317998	4.51599	3.79662	220	2859	7.695	3.00936	3.05233	2.19977	2.16529	8.9	2.26159	2.05845	7.41555
264	Manufacture of Telecommunication and Broadcasting Apparatuses	385	492	78.252	2.00419	3.73645	1.26897	2.06469	5.435	0.558182	4.53129	6.70139	23	654	3.51682	2.32892	1.68056	1.95968	1.77428	5.135	1.99199	1.70877	4.80862
265	Manufacture of Electronic Video and Audio Equipment	140	152	92.1053	1.24868	1.98293	1.01011	1.55477	2.535	0.159984	5.54536	2.67752	2	150	1.33333	2.50865	1.29206	2.22552	1.64517	4.4056	2.24092	1.61072	4.90846
271	Manufacture of Medical Appliances and Instruments	60	70	85.7143	1.38571	1.58043	1.09832	1.709	4.31	0.429413	3.84191	3.92979	2	101	1.9802	3.09545	2.25324	2.58604	1.78544	8.5	2.61126	1.73399	6.45724
272	Manufacture of Instruments and Appliances for Measuring, Checking, Testing, Navigating, controlling and Other Purposes, Except Optical Instruments	446	507	87.9684	1.35369	2.09781	1.06697	1.6556	3.84	0.33091	4.24542	3.569	430	934	46.0385	1.53558	2.07253	0.989594	2.42177	4.267	0.969039	2.67309	4.88333
273	Manufacture of Spectacle, Photographic Equipment and Other Optical Instruments	83	102	81.3725	1.3848	1.24385	1.14042	1.69346	3.99	0.744109	2.72496	3.87027	10	115	8.69565	2.04897	1.13082	1.77602	1.77693	3.321	1.85391	1.61025	4.0588
274	Manufacture of Watches, Clocks and its Parts	55	61	90.1639	1.35902	1.77739	1.05873	1.69491	4.1	0.160594	6.59644	3.57581	0	176	0	3.40915	1.63754	3.03425	1.64424	5.075	3.03425	1.64424	6.87514
281	Manufacture of Electric Motors, Generators and Transforming, Distributing and Controlling Apparatus of Electricity	383	425	90.1176	1.35311	2.19175	1.05047	1.65677	4.14	0.189109	5.79969	3.40724	17	339	5.01475	3.19963	4.25345	2.22321	2.11874	11.0569	2.26425	2.0453	7.34643
282	Manufacture of Primary Cells and Batteries and Accumulators	304	734	41.4169	6.10523	8.1437	3.07761	3.24197	22.935	2.75271	3.98661	26.771	12	2842	0.422238	10.6503	5.90984	8.95594	1.90145	22.3485	8.97646	1.8825	25.41
283	Manufacture of Insulated Wires and Cables, Including Insulated Code Sets	169	195	86.6667	1.53144	2.17844	1.11643	1.82049	5.19	0.263002	5.72057	4.63272	4	184	2.17391	4.16792	3.60131	3.27747	1.98672	9.2795	3.30984	1.93236	9.78095
284	Manufacture of Electric Lamps and Bulbs	207	258	80.2326	1.53512	1.718	1.18198	1.81025	5.16	0.664214	3.26925	4.66122	17	183	9.28962	2.19505	1.47056	1.81181	1.90593	5.1298	1.8873	1.75472	4.75912
285	Manufacture of Domestic Appliances	67	82	81.7073	1.31951	1.01622	1.12292	1.63471	3.695	0.819222	2.42139	3.50857	1	37	2.7027	4.00632	4.30665	2.62732	2.42136	13.403	2.64817	2.36047	10.8762
289	Manufacture of Other Electrical Equipment	449	532	84.3985	1.59336	2.97819	1.12981	1.81162	4.2405	0.400454	4.40601	4.59106	49	680	7.20588	2.36832	1.75787	1.94924	1.89382	5.3	2.01249	1.77084	5.15173
291	Manufacture of General Purpose Machinery	390	524	74.4275	2.43613	3.61918	1.43013	2.36486	10.2525	0.610956	5.50288	10.0965	28	337	8.30861	6.7721	8.87194	3.60169	3.05967	26.1767	3.65703	2.99145	22.1761
292	Manufacture of Special-Purpose Machinery	344	408	84.3137	2.02387	4.07815	1.20306	2.10188	8.065	0.223333	8.10067	6.97167	57	514	11.0895	2.85925	3.97195	1.97061	2.24239	6.18	2.04256	2.11686	7.01279
302	Manufacture of Bodies for Motor Vehicles ; Manufacture of Trailers and Semitrailers	16	18	88.8889	1.40556	1.47148	1.09938	1.79032	5.415	5.1263	1.03938	5.46255	1	14	7.14286	2.72986	1.88776	2.26003	1.94319	5.549	2.33723	1.75297	5.88405
303	Manufacture of Parts and Accessories for Motor Vehicles and Engines	855	942	90.7643	1.24055	1.74292	1.02201	1.55407	2.895	0.252017	4.39695	2.87951	229	1303	17.5748	2.32911	2.72781	1.66728	2.23864	5.197	1.76048	2.07492	5.84859
311	Building of Ships and Boats	4105	4602	89.2003	1.30215	2.49362	1.04395	1.59681	3.2	0.313281	4.10975	3.2031	34	440	7.72727	3.68769	5.80862	2.49263	2.21234	7.3655	2.56477	2.09105	8.62984
312	Manufacture of Railway and Tramway Locomotives and Rolling Stock	40	43	93.0233	1.10465	0.757488	0.995679	1.45276	3.33	1.91467	1.00765	1.93884	0	10	0	4.17167	1.87805	3.7741	1.63607	6.779	3.7741	1.63607	8.48173
313	Manufacture of Aircraft, Spacecraft and its Parts	72	76	94.7368	0.988158	0.402647	0.94989	1.26631	1.175	0.536481	2.11591	1.84056	63	685	9.19708	1.8929	1.00881	1.63285	1.78378	3.7402	1.7054	1.63134	3.81446
339	Other Manufacturing n.e.c.	84	103	81.5534	2.25932	4.44708	1.27004	2.22975	5.39	0.29985	7.55843	8.35207	20	454	4.40529	4.2294	6.11589	2.91744	2.23199	8.47	2.96543	2.15536	10.4877
381	Waste Collection	61	65	93.8462	1.26031	2.27657	0.98882	1.54852	1.636	0.0747342	7.80963	2.19668	0	38	0	4.88692	1.50837	4.63265	1.41339	7.102	4.63265	1.41339	8.18447
382	Waste Treatment Services	50	59	84.7458	1.53342	2.13359	1.12697	1.82146	5.159	0.37853	4.5617	4.5948	23	164	14.0244	2.24323	1.35441	1.80696	2.05743	4.8	1.91221	1.85534	5.28509
383	Recovery of Metal and Non-Metal Waste and Scrap	15	22	68.1818	5.90455	11.5306	1.91126	3.68397	27.46	0.5945	11.4345	32.7166	0	2	0	8.425	3.68403	8.01215	1.57156	10.7695	8.01215	1.57156	16.8532
411	Building Construction	12	20	60	2.115	2.22125	1.52538	2.10738	6.925	1.41771	2.46919	6.2702	1	192	0.520833	2.23771	1.12568	2.04173	1.51295	3.89285	2.04759	1.49781	3.97963
412	Heavy Construction	18	22	81.8182	3.40273	6.14598	1.46445	2.93914	20.518	0.121679	21.8802	19.4716	0	11	0	1.96545	0.555345	1.88361	1.37967	2.757	1.88361	1.37967	3.19816
465	Wholesale of Machinery Equipment and Supplies	38	44	86.3636	1.47591	1.76033	1.1211	1.8041	4.28	0.300438	5.23377	4.57193	14	44	31.8182	1.90837	1.60381	1.33455	2.44833	5.84685	1.40739	2.34542	5.7197
491	Interurban Rail Transportation	139	160	86.875	1.1825	0.914286	1.04402	1.50524	2.605	0.667431	2.42007	2.85593	3	43	6.97674	1.59967	0.582875	1.47286	1.56511	2.5196	1.53043	1.41691	2.71487
529	Other Services Allied to Transport Agency	31	36	86.1111	1.83333	2.71114	1.19015	2.0805	8.1	0.158783	9.80715	6.78808	8	281	2.84698	2.5381	2.0375	2.16889	1.69662	4.164	2.20045	1.63097	4.9199
582	Software Development and Supply	47	50	94	1.488	2.81038	1.02264	1.75963	1.45	0.0131205	23.938	2.43415	0	58	0	2.47255	0.836528	2.33479	1.41764	4.331	2.33479	1.41764	4.14523
612	Telecommunications	16	21	76.1905	1.91905	2.10253	1.33654	2.13697	7.2	0.67358	4.24867	7.274	3	19	15.7895	1.83457	0.899128	1.55215	1.94622	3.12696	1.66587	1.68258	3.92047
639	Other Information Service Activities	9	12	75	1.56667	1.42084	1.24673	1.86008	3.95	0.973846	2.56244	4.57788	2	64	3.125	1.80581	0.612639	1.69737	1.45972	2.767	1.72855	1.37413	2.91552
701	Research and Experimental Development On Natural Sciences and Engineering	376	429	87.6457	1.34042	1.31155	1.08646	1.68564	5.2	0.319829	4.54442	3.85811	19	555	3.42342	3.5272	2.25907	2.92944	1.89315	9.26	2.97789	1.81023	7.90391
721	Architectural, Engineering and Related Technical Services	52	54	96.2963	0.975926	0.432167	0.93855	1.25283	0.9	0.26761	2.91105	1.55166	18	46	39.1304	1.13854	0.776662	0.913028	1.97081	2.86425	1.02406	1.78294	2.65099
729	Other Scientific and Technical Services	32	38	84.2105	2.40684	4.05313	1.28814	2.41944	13.024	0.132789	14.2901	10.5446	32	161	19.8758	1.80588	1.10909	1.45075	2.04614	3.93	1.56431	1.82428	4.20513
842	Administration of Industrial and Social Policy of Community	17	21	80.9524	2.19048	3.24652	1.32103	2.32021	7.7	0.310221	8.0043	9.49525	5	226	2.21239	2.68403	1.2958	2.33931	1.74738	4.66	2.36492	1.69579	5.6377
861	Hospital Activities	281	291	96.5636	0.961168	0.363751	0.932943	1.21925	0.9	0.364411	2.40652	1.54498	95	396	23.9899	1.92207	1.36426	1.45142	2.23297	4.25625	1.55744	2.04692	5.05971
951	Maintenance and Repair Services of Machinery and Equipment	32	34	94.1176	1.45588	2.29772	1.03816	1.78849	3.595	1.8	1	1.8	14	56	25	2.00955	1.36391	1.50012	2.31583	4.58	1.60685	2.11934	5.52747
952	Maintenance and Repair Services of Motor Vehicles and Motorcycles	34	42	80.9524	1.94136	2.73017	1.26305	2.12798	8.44585	0.389249	5.98716	7.38996	1	28	3.57143	2.28714	1.20513	2.01594	1.69945	4.3002	2.05289	1.60615	4.47563
969	Other Personnal Service Activities n.e.c.	9	12	75	1.49167	1.27098	1.21921	1.79247	3.725	1.03009	2.31608	4.10053	6	34	17.6471	2.14513	1.77926	1.61479	2.19474	5.1835	1.7126	1.99271	5.32351
SIC, International Standard Industrial Classification (4th revision); AM, arithmetic mean; SD, standard deviation; GM, geometric mean; GSD, geometric standard deviation; X95, 95th percentile level
